# Supplementary material for: Study of the Structure–Activity Relationship of an Anti-Dormant Mycobacterial Substance 3-(Phenethylamino)Demethyl(oxy)aaptamine to Create a Probe Molecule for Detecting Its Target Protein
Source: Mar Drugs. 2022 Jan 24;20(2):98. doi: 10.3390/md20020098 (PMC8879696; doi:10.3390/md20020098)
Supplement: Supplementary file 1 [file marinedrugs-20-00098-s001.zip]

Archive with 1 entries (1 files):
- marinedrugs-1526465-supplementary.pdf
